# Supplementary material for: In Silico Identification of Novel Derivatives of Rifampicin Targeting Ribonuclease VapC2 of M. tuberculosis H37Rv: Rifampicin Derivatives Target VapC2 of Mtb H37Rv
Source: Molecules. 2023 Feb 8;28(4):1652. doi: 10.3390/molecules28041652 (PMC9968056; doi:10.3390/molecules28041652)
Supplement: Supplementary file 1 [file molecules-28-01652-s001.zip]

Archive with 1 entries (1 files):
- molecules-2032329-supplementary.pdf
